# Supplementary material for: Deep Mutational Scanning of SARS-CoV-2 Receptor Binding Domain Reveals Constraints on Folding and ACE2 Binding
Source: Cell. 2020 Sep 3;182(5):1295–1310.e20. doi: 10.1016/j.cell.2020.08.012 (PMC7418704; doi:10.1016/j.cell.2020.08.012)
Supplement: Data S1. Interactive Heatmap of Mutational Effects on Expression and Binding, Related to Figure 3 [file mmc3.zip]

Archive with 2 entries (2 files):
- Data_S1.html
- __MACOSX/._Data_S1.html
